# Supplementary material for: Transcriptome data analysis of primary cardiomyopathies reveals perturbations in arachidonic acid metabolism
Source: Front Cardiovasc Med. 2023 May 23;10:1110119. doi: 10.3389/fcvm.2023.1110119 (PMC10242083; doi:10.3389/fcvm.2023.1110119)
Supplement: Supplementary file 1 [file Table1.xlsx]

## Sheet: Sheet1
S.No.	Dataset	Cardiomyopathy	Patients	Donors	Datatype
1	SRP125284	ACM	0	6	RNA-seq
2	SRP125595	ACM	6	0	RNA-seq
3	SRP052978	DCM	6	4	RNA-seq
4	SRP186138	HCM	21	9	RNA-seq
5	SRP061888	RCM	2	4	RNA-seq
6	GSE29819	DCM	7	6	microarray
7	GSE36961	HCM	106	39	microarray
8	GSE183852	DCM	13	25	scRNA-seq
